# Supplementary material for: Effectiveness of Workplace Interventions for Improving Working Conditions on the Health and Wellbeing of Fathers or Parents: A Systematic Review
Source: Int J Environ Res Public Health. 2022 Apr 14;19(8):4779. doi: 10.3390/ijerph19084779 (PMC9027029; doi:10.3390/ijerph19084779)
Supplement: Supplementary file 1 [file ijerph-19-04779-s001.zip]

Archive with 5 entries (5 files):
- Suto et.al_supplementary_material_S1.pdf
- Suto et.al_supplementary_material_S2.pdf
- Suto et.al_supplementary_material_S3.pdf
- Suto et.al_supplementary_material_S4.pdf
- Suto et.al_supplementary_material_S5.pdf
